# Supplementary material for: Comparative Genetic Diversity and Population Structure of Wild Atalantia from Taiwan and Sri Lanka Using SSR Markers
Source: Plants (Basel). 2026 Feb 11;15(4):570. doi: 10.3390/plants15040570 (PMC12944599; doi:10.3390/plants15040570)
Supplement: Supplementary file 1 [file plants-15-00570-s001.zip]

Archive with 1 entries (1 files):
- plants-4123187-supplementary.pdf
